# Supplementary material for: Grapevine-Associated Lipid Signalling Is Specifically Activated in an Rpv3 Background in Response to an Aggressive P. viticola Pathovar
Source: Cells. 2023 Jan 21;12(3):394. doi: 10.3390/cells12030394 (PMC9913531; doi:10.3390/cells12030394)
Supplement: Supplementary file 1 [file cells-12-00394-s001.zip]

Archive with 7 entries (7 files):
- FigureS1.pdf
- TableS1.xlsx
- TableS2.xlsx
- TableS3.xlsx
- TableS4.xlsx
- TableS5.xlsx
- TableS6.xlsx
