# Supplementary material for: Grapevine-Associated Lipid Signalling Is Specifically Activated in an Rpv3 Background in Response to an Aggressive P. viticola Pathovar
Source: Cells. 2023 Jan 21;12(3):394. doi: 10.3390/cells12030394 (PMC9913531; doi:10.3390/cells12030394)
Supplement: Supplementary file 1 [file cells-12-00394-s001.zip › TableS1.xlsx]

## Sheet: Folha1
	Table S1. Reference and target genes transcripts primer sequences, amplicon length, amplification efficiency, annealing and melting temperature are represented.
	Gene name	Code	NCBI Accession Number	Primer Sequence (5’-3’)	Amplicon length (bp)	Ta (°C)	Tm (°C)	Amplification efficiency (E)	Reference
	Elongation Factor 1-alpha	EF1α	XM_002284888.2	FW: AACCAAAATATCCGGAGTAAAAGA	150	60	80.06	1.97	Reid et al. (2006)
				Rev: GAACTGGGTGCTTGATAGGC
	Ubiquitin-conjugating enzyme	UBQ	XM_002284161.3	FW: GTGGTATTATTGAGCCATCCTT	182	60	81.21	2.00	Reid et al. (2006)
				Rev: AACCTCCAATCCAGTCATCTAC
	Phosphoinositide-specific PLC	VviPI-PLC1	XM_010652596.2	FW: AAGGTTGGAATTGTTGGGGC	118	60	78.34	2.01
				Rev: GTTCTGGAACAGTCAGTGGG
		VviPI-PLC2	XM_002269913.3	FW: AACGGAATTTGCTGAGGGTG	99	60	77.65	1.96
				Rev: TTCCATGCATTATCCAGAGTG
		VviPI-PLC7	XM_019221795.1	FW: CGACCAGACTTCTATCTAAGG	103	62	76.93	1.92
				Rev: CATTCCAAGTAGGGTTCCAGT
	Nonspecific PLC	VviNPC3*	XM_002265713.4	FW: GCACTTTTGAGGGTGTCTTG	81	60	78.00	2.00
			XM_003633835.3	Rev: CCCGTAGTTTCACTGGCTC
		VviNPC4	XM_002280170.3	FW: GCGATCACCACTTGACCAG	70	60	78.25	1.95
				Rev: TAATCACGGCCTTCCTTCAC
	C2-Phospholipase D	VviPLDα3*	XM_019219440.1	FW: AGCGTGGAATGTGTGAGAGT	123	60	80.50	2.13
			XM_010650360.2	Rev: CTGGTTGACTTGGACTGGG
		VviPLDβ	XM_002272821.4	FW: ATGGGAGCATACCAACCTCA	124	58	80.27	1.99
				Rev: CCACGAAGCAGTCCTCAATG
	PXPH-Phospholipase D	VviPLDζ	XM_010651268.2	FW: TGCTCATAGTCTCCGCCTC	127	60	78.56	2.00
				Rev: GTCTTTGCAGTTGCCATCCA
	Membrane-bound fatty acid desaturase	VviFAD8	XM_002264314.4	Fw: GGCACTTTCCCTCCTCCTT	151	58	79.16	2.04	Laureano et al. (2021)
				Rev: GGGCCTTATGCCACATTCT
		VviFAD2-1	XM_002279203.4	FW: CCCAAAACCAAATCCAAACTC	139	60	79.58	1.97	Laureano et al. (2021)
				Rev: TACTGTAGCGCCTGCCTGAA
	Soluble fatty acid desaturase	VviSAD-1	XM_002274672.4	Fw: AGGTCAGGCATACACTCTC	89	58	77.82	2.00	Laureano et al. (2021)
				Rev: ACGAAAATGCAACTGGGAAAC
	Secretory Phospholipase A2	VvisPLA2	XM_002282786.3	FW: CAGGTGCGCCAATAGGACA	89	60	82.02	2.01	Laureano et al. (2018)
				Rev: CGGCGACTGCGAAGAAGAA
