# Supplementary material for: Grapevine-Associated Lipid Signalling Is Specifically Activated in an Rpv3 Background in Response to an Aggressive P. viticola Pathovar
Source: Cells. 2023 Jan 21;12(3):394. doi: 10.3390/cells12030394 (PMC9913531; doi:10.3390/cells12030394)
Supplement: Supplementary file 1 [file cells-12-00394-s001.zip › TableS2.xlsx]

## Sheet: Folha1
	Table S2. General features of Vitis vinifera phospholipases C superfamily. Proposed grapevine PLC nomenclature,
	gene locus, protein and nucleotide accessions (from NCBI), chromosome location, exon number, protein length,
	molecular weight (Mw) and isoelectric point (pI) are represented.
	Group	Proposed nomenclature	Locus	Nucleotide	Protein	Chr. Location	Position on chr.	Exons	Protein length (aa)	Mw (kDa)	pI
	PI-PLC	VviPI-PLC1	LOC100853282	XM_010652596.2	XP_010650898.1	6	7377621..7382222	9	596	68.3489	6.55
		VviPI-PLC2	LOC100241574	XM_002269913.3	XP_002269949.1	13	507011..514145	9	593	67.7681	5.77
		VviPI-PLC3	LOC100246006	XM_010655851.2	XP_010654153.1	8	16323078..16328619	9	666	75.8578	5.81
		VviPI-PLC4.1	LOC100255373	XM_002278491.4	XP_002278527.1	6	7370319..7375373	10	588	66.9782	6.53
		VviPI-PLC4.2	LOC100255373	XM_019220766.1	XP_019076311.1	6	7370319..7375373	10	484	54.9446	6.37
		VviPI-PLC5	LOC100267383	XM_002278803.4	XP_002278839.2	6	7365225..7369211	3	590	67.1117	8.75
		VviPI-PLC6	LOC100248420	XM_010659970.2	XP_010658272.1	13	500939..504942	9	592	67.0729	8.42
		VviPI-PLC7	LOC100243703	XM_019221795.1	XP_019077340.1	8	7406559..7411671	9	551	62.7282	5
	NPC	VviNPC1	LOC100250203	XM_002278377.3	XP_002278413.1	6	7234042..7241716	4	532	60.043	6.64
		VviNPC2	LOC100244850	XM_002276127.4	XP_002276163.1	6	16554893..16558613	3	516	57.6345	6.12
		VviNPC3.1	LOC100253773	XM_002265713.4	XP_002265749.2	15	5227700..5234771	5	513	57.6618	5.42
		VviNPC3.2	LOC100253773	XM_003633835.3	XP_003633883.1	15	5227700..5234771	5	509	57.4326	5.53
		VviNPC4	LOC100267995	XM_002280170.3	XP_002280206.1	17	845713..847818	3	524	58.7977	6.08
