# Supplementary material for: Grapevine-Associated Lipid Signalling Is Specifically Activated in an Rpv3 Background in Response to an Aggressive P. viticola Pathovar
Source: Cells. 2023 Jan 21;12(3):394. doi: 10.3390/cells12030394 (PMC9913531; doi:10.3390/cells12030394)
Supplement: Supplementary file 1 [file cells-12-00394-s001.zip › TableS3.xlsx]

## Sheet: Folha1
	Table S3. General features of Vitis vinifera phospholipases D superfamily. Proposed grapevine PLD nomenclature,
	gene locus, protein and nucleotide accessions (from NCBI), chromosome location, exon number, protein length,
	molecular weight (Mw) and isoelectric point (pI) are represented.
	Group	Proposed nomenclature	Locus	Nucleotide	Protein	Chr. Location	Position on chr.	Exons	Protein length (aa)	Mw (kDa)	pI
	C2-PLD	VviPLDα1	LOC100259366	XM_010658125.2	XP_002282187.3	11	4695287..4708048	4	814	92.87	6.34
		VviPLDα2	LOC100241982	XM_002284728.3	XP_002284764.2	11	4695284..4699370	4	814	92.37	6.48
		VviPLDα3.1	LOC100257647	XM_019219440.1	XP_019074985.1	4	4893409..4897365	5	882	101.13	7.06
		VviPLDα3.2	LOC100257647	XM_010650360.2	XP_010648662.1	4	4893409..4897365	5	825	94.16	6.55
		VviPLDα4	LOC100256679	XM_002276133.3	XP_002276169.2	9	2169141..2171987	3	765	87.77	6.53
		VviPLDβ	LOC100250490	XM_002272821.4	XP_002272857.1	15	15273710..15289672	10	1087	121.3	6.66
		VviPLDγ	LOC100252995	XM_010663129.2	XP_010661431.1	2	4153169..4162489	11	850	95.83	7.08
		VviPLDδ1.1	LOC100252422	XM_002270314.4	XP_002270350.2	4	61493..81136	11	872	99.02	6.38
		VviPLDδ1.2	LOC100252422	XM_019218267.1	XP_019073812.1	4	61493..81136	11	872	98.99	6.38
		VviPLDδ1.3	LOC100252422	XM_019218269.1	XP_019073814.1	4	61493..81136	11	873	99.15	6.38
		VviPLDδ1.4	LOC100252422	XM_019218268.1	XP_019073813.1	4	61493..81136	11	873	99.12	6.38
		VviPLDδ2	LOC100241982	XM_002284728.3	XP_002284764.2	18	1536294..1544897	10	873	98.94	6.96
		VviPLDδ3	LOC100261019	XM_019223228.1	XP_010658069.1	12	19424847..19451971	12	862	96.65	6.7
	PXPH-PLD	VviPLDζ	LOC100261987	XM_010651268.2	XP_010649570.1	5	1434325..1452852	20	1113	126.92	6.45
	SP-PLD	VviPLDϕ	LOC100242220	XM_002285482.3	XP_002285518.2	4	6600121..6607699	7	517	57.99	8.43
