# Supplementary material for: Grapevine-Associated Lipid Signalling Is Specifically Activated in an Rpv3 Background in Response to an Aggressive P. viticola Pathovar
Source: Cells. 2023 Jan 21;12(3):394. doi: 10.3390/cells12030394 (PMC9913531; doi:10.3390/cells12030394)
Supplement: Supplementary file 1 [file cells-12-00394-s001.zip › TableS5.xlsx]

## Sheet: PLC
	Table S5.1. Subcellular prediction of the Vitis vinifera phospholipases C proteins.
	Vitis vinifera PLC		Predotar					Localizer			TargetP - 2.0						PredSL
	Sub-group	Member	Mitochondrial	Plastid	ER	Elsewhere	Prediction	Chloroplast	Mitochondria	Nucleus	Other	Signal peptide	Mitochondrial transfer peptide	Chloroplast transfer peptide	Thylakoid luminal transfer peptide	Prediction	sequence id	cTP score	mTP score	SP score	prediction	cleavage site	thylakoid	lTP cl. site
	VviPI-PLC	VviPI-PLC1	0.33	0	0	0.67	possibly mitochondrial	-	Y (0.969 | 1-22)	Y (KKMKDSAEEQPRTKEK)	0.9651	0.0004	0.0344	0	0		1	0	0.990065	0.038708	mitochondrion	48	-	-
		VviPI-PLC2	0.43	0	0.01	0.56	possibly mitochondrial	-	Y (0.996 | 1-22)	Y (RRGIRAVPLFSRKGDK)	0.9163	0.0001	0.0836	0	0		2	0.000245	0.999683	0.001234	mitochondrion	16	-	-
		VviPI-PLC3	0.01	0.03	0.01	0.95	none	Y (0.83 | 1-62)	-	Y (KKDNGSQKATKSAKKKDN)	0.9609	0.03220	0.002	0.0046	0.0003		31	0	0.174925	0.953243	secreted	37	-	-
		VviPI-PLC7	0.01	0	0	0.99	none	-	-	-	0.9999	0.0001	0	0	0		42	0	0.009676	0.009856	other	-	-	-
		VviPI-PLC4.1	0.27	0	0.01	0.72	possibly mitochondrial	-	-	-	0.9973	0.0001	0.0026	0	0		51	0	0.024762	0.012356	other	-	-	-
		VviPI-PLC4.2	0.01	0.01	0	0.99	none	-	-	-	0.9998	0.0001	0	0	0		61	0	0.94149	0.021268	mitochondrion	16	-	-
		VviPI-PLC5	0.28	0	0.01	0.71	possibly mitochondrial	-	-	-	0.9987	0.0001	0.0011	0	0		71	0	0.001339	0.998013	secreted	22	-	-
		VviPI-PLC6	0.33	0	0.02	0.66	possibly mitochondrial	-	-	-	0.9801	0.0003	0.0182	0.0013	0.0001		91	0.001947	0.00099	0.005111	other	-	-	-
	VviNPLC	VviNPC1	0.05	0	0.99	0.01	ER	-	Y (0.986 | 1-21)	-	0.001	0.9989	0.0001	0	0		10	0.000171	0	0.999408	secreted	27	-	-
		VviNPC2	0.01	0.02	0.95	0.05	ER	-	-	-	0.0562	0.9422	0.0011	0.0004	0
		VviNPC3.1	0.01	0.21	0.01	0.78	possibly plastid	-	-	-	0.9975	0.0014	0.001	0.0002	0
		VviNPC3.2	0.01	0.17	0.01	0.82	none	-	-	-
		VviNPC4	0.02	0	0.99	0.01	ER	-	-	-	0.007	0.993	0	0	0

## Sheet: PLD
	Table S5.2. Subcellular prediction of the Vitis vinifera phospholipases D proteins.
	Vitis vinifera PLD	Predotar					Localizer			TargetP - 2.0
		Mitochondrial	Plastid	ER	Elsewhere	Prediction	Chloroplast	Mitochondria	Nucleus	Other	Signal peptide	Mitochondrial transfer peptide	Chloroplast transfer peptide	Thylakoid luminal transfer peptide	Prediction:
	VviPLDα1	0,01	0,01	0,00	0,99	none	-	-	Y (KKTSTLGELLKKKAS)	0.9973	0.0005	0.0021	0.0001	0	Other
	VviPLDα3.1	0,01	0,02	0,00	0,97	none	-	-	Y (LGEV,KRKHFPFWRCKQGRRREH)	0.9875	0.0002	0.0001	0.0001	0.0121	Other
	VviPLDα3.2	0,01	0,04	0,06	0,89	none	-	-	Y (LGEV)	0.9889	0.0024	0.0037	0.0048	0.0002	Other
	VviPLDα4	0,57	0,01	0,04	0,41	mitochondrial	Y (0.899 | 1-22)	-	-	0.5033	0.0023	0.4738	0.0203	0.0004	Other
	VviPLDγ	0,01	0,00	0,00	0,99	none	-	-	Y (KPRK)	0.9997	0.0002	0	0.0001	0	Other
	VviPLDβ	0,01	0,00	0,00	0,99	none	-	-	-	0.9996	0.0004	0	0	0	Other
	VviPLDδ1.1	0,01	0,02	0,00	0,98	none	-	-	-	0.9998	0.0001	0	0	0	Other
	VviPLDδ1.3	0,01	0,02	0,00	0,98	none	-	-	-	0.9998	0.0001	0	0	0	Other
	VviPLDδ1.2	0,01	0,02	0,00	0,98	none	-	-	-	0.9998	0.0001	0	0	0	Other
	VviPLDδ1.4	0,01	0,02	0,00	0,98	none	-	-	-	0.9998	0.0001	0	0	0	Other
	VviPLDζ	0,01	0,03	0,00	0,96	none	-	-	Y (KRKL,RKSK,KKASQVFFLHFALKKRVI)	0.9999	0	0	0	0	Other
	VviPLDα2	0,01	0,00	0,00	0,99	none	-	-	Y (RKKTLTLGELLKKKAS)	0.9925	0.0011	0.0028	0.0035	0	Other
	VviPLDδ2	0,01	0,00	0,00	0,99	none	-	-	Y (KKKK,RKATKWSEFGRRFKRI)	0.9999	0.0001	0	0	0	Other
	VviPLDδ3	0,01	0,01	0,01	0,97	none	-	-	Y (RRCFNMFGSCTSPFKIRHK)	1	0	0	0	0	Other
	VviPLDϕ	0,09	0,00	0,95	0,05	ER	-	Y (0.994 | 1	-	0.0005	0.9982	0.0013	0	0	Signal peptide
