# Supplementary material for: Grapevine-Associated Lipid Signalling Is Specifically Activated in an Rpv3 Background in Response to an Aggressive P. viticola Pathovar
Source: Cells. 2023 Jan 21;12(3):394. doi: 10.3390/cells12030394 (PMC9913531; doi:10.3390/cells12030394)
Supplement: Supplementary file 1 [file cells-12-00394-s001.zip › TableS6.xlsx]

## Sheet: PLC
	TableS6.1. Biological process and function of the Vitis vinifera phospholipases C' proteins
	Group	Proposed nomenclature	Top Gene Ontology predictions	Biological process	Putative Function	Cellular component
	PI-PLC	VviPI-PLC1	GO:0007165-IEA: signal transduction-IEA	GO:0007165-IEA: signal transduction-IEA	GO:0008081-IEA: phosphoric diester hydrolase activity-IEA	GO:0016020-IEA: membrane-IEA
			GO:0016020-IEA: membrane-IEA	GO:0048015-IBA: phosphatidylinositol-mediated signaling-IBA	GO:0016787-IEA: hydrolase activity-IEA	GO:0005886-IEA: plasma membrane-IEA
			GO:0048015-IBA: phosphatidylinositol-mediated signaling-IBA	GO:0006629-IEA: lipid metabolic process-IEA	GO:0004435-IBA: phosphatidylinositol phospholipase C activity-IBA
			GO:0006629-IEA: lipid metabolic process-IEA	GO:0016042-IEA: lipid catabolic process-IEA	GO:0004435-IEA: phosphatidylinositol phospholipase C activity-IEA
			GO:0016042-IEA: lipid catabolic process-IEA	GO:0035556-IEA: intracellular signal transduction-IEA
			GO:0035556-IEA: intracellular signal transduction-IEA
			GO:0008081-IEA: phosphoric diester hydrolase activity-IEA
			GO:0016787-IEA: hydrolase activity-IEA
			GO:0004435-IBA: phosphatidylinositol phospholipase C activity-IBA
			GO:0004435-IEA: phosphatidylinositol phospholipase C activity-IEA
			GO:0005886-IEA: plasma membrane-IEA
		VviPI-PLC2	GO:0007165-IEA: signal transduction-IEA	GO:0007165-IEA: signal transduction-IEA	GO:0008081-IEA: phosphoric diester hydrolase activity-IEA	GO:0016020-IEA: membrane-IEA
			GO:0006629-IEA: lipid metabolic process-IEA	GO:0006629-IEA: lipid metabolic process-IEA	GO:0016787-IEA: hydrolase activity-IEA	GO:0005886-IEA: plasma membrane-IEA
			GO:0016042-IEA: lipid catabolic process-IEA	GO:0016042-IEA: lipid catabolic process-IEA	GO:0004435-IBA: phosphatidylinositol phospholipase C activity-IBA
			GO:0016020-IEA: membrane-IEA	GO:0048015-IBA: phosphatidylinositol-mediated signaling-IBA	GO:0004435-IEA: phosphatidylinositol phospholipase C activity-IEA
			GO:0048015-IBA: phosphatidylinositol-mediated signaling-IBA	GO:0035556-IEA: intracellular signal transduction-IEA
			GO:0035556-IEA: intracellular signal transduction-IEA
			GO:0008081-IEA: phosphoric diester hydrolase activity-IEA
			GO:0016787-IEA: hydrolase activity-IEA
			GO:0004435-IBA: phosphatidylinositol phospholipase C activity-IBA
			GO:0004435-IEA: phosphatidylinositol phospholipase C activity-IEA
			GO:0005886-IEA: plasma membrane-IEA
		VviPI-PLC3	GO:0007165-IEA: signal transduction-IEA	GO:0007165-IEA: signal transduction-IEA	GO:0008081-IEA: phosphoric diester hydrolase activity-IEA	GO:0016020-IEA: membrane-IEA
			GO:0006629-IEA: lipid metabolic process-IEA	GO:0006629-IEA: lipid metabolic process-IEA	GO:0016787-IEA: hydrolase activity-IEA	GO:0005886-IEA: plasma membrane-IEA
			GO:0048015-IBA: phosphatidylinositol-mediated signaling-IBA	GO:0048015-IBA: phosphatidylinositol-mediated signaling-IBA	GO:0004435-IBA: phosphatidylinositol phospholipase C activity-IBA
			GO:0016042-IEA: lipid catabolic process-IEA	GO:0016042-IEA: lipid catabolic process-IEA	GO:0004435-IEA: phosphatidylinositol phospholipase C activity-IEA
			GO:0016020-IEA: membrane-IEA	GO:0035556-IEA: intracellular signal transduction-IEA
			GO:0008081-IEA: phosphoric diester hydrolase activity-IEA
			GO:0035556-IEA: intracellular signal transduction-IEA
			GO:0016787-IEA: hydrolase activity-IEA
			GO:0004435-IBA: phosphatidylinositol phospholipase C activity-IBA
			GO:0004435-IEA: phosphatidylinositol phospholipase C activity-IEA
			GO:0005886-IEA: plasma membrane-IEA
		VviPI-PLC4.1	GO:0007165-IEA: signal transduction-IEA	GO:0007165-IEA: signal transduction-IEA	GO:0008081-IEA: phosphoric diester hydrolase activity-IEA	GO:0016020-IEA: membrane-IEA
			GO:0016020-IEA: membrane-IEA	GO:0016042-IEA: lipid catabolic process-IEA	GO:0004435-IBA: phosphatidylinositol phospholipase C activity-IBA	GO:0005886-IEA: plasma membrane-IEA
			GO:0016042-IEA: lipid catabolic process-IEA	GO:0006629-IEA: lipid metabolic process-IEA	GO:0004435-IEA: phosphatidylinositol phospholipase C activity-IEA
			GO:0006629-IEA: lipid metabolic process-IEA	GO:0048015-IBA: phosphatidylinositol-mediated signaling-IBA	GO:0016787-IEA: hydrolase activity-IEA
			GO:0048015-IBA: phosphatidylinositol-mediated signaling-IBA	GO:0035556-IEA: intracellular signal transduction-IEA
			GO:0008081-IEA: phosphoric diester hydrolase activity-IEA
			GO:0035556-IEA: intracellular signal transduction-IEA
			GO:0004435-IBA: phosphatidylinositol phospholipase C activity-IBA
			GO:0004435-IEA: phosphatidylinositol phospholipase C activity-IEA
			GO:0016787-IEA: hydrolase activity-IEA
			GO:0005886-IEA: plasma membrane-IEA
		VviPI-PLC4.2	GO:0007165-IEA: signal transduction-IEA	GO:0007165-IEA: signal transduction-IEA	GO:0008081-IEA: phosphoric diester hydrolase activity-IEA	GO:0016020-IEA: membrane-IEA
			GO:0016020-IEA: membrane-IEA	GO:0006629-IEA: lipid metabolic process-IEA	GO:0004435-IBA: phosphatidylinositol phospholipase C activity-IBA	GO:0005886-IEA: plasma membrane-IEA
			GO:0006629-IEA: lipid metabolic process-IEA	GO:0016042-IEA: lipid catabolic process-IEA	GO:0004435-IEA: phosphatidylinositol phospholipase C activity-IEA
			GO:0016042-IEA: lipid catabolic process-IEA	GO:0048015-IBA: phosphatidylinositol-mediated signaling-IBA	GO:0016787-IEA: hydrolase activity-IEA
			GO:0048015-IBA: phosphatidylinositol-mediated signaling-IBA	GO:0048015-IBA: phosphatidylinositol-mediated signaling-IBA
			GO:0048015-IBA: phosphatidylinositol-mediated signaling-IBA	GO:0035556-IEA: intracellular signal transduction-IEA
			GO:0008081-IEA: phosphoric diester hydrolase activity-IEA
			GO:0035556-IEA: intracellular signal transduction-IEA
			GO:0004435-IBA: phosphatidylinositol phospholipase C activity-IBA
			GO:0004435-IEA: phosphatidylinositol phospholipase C activity-IEA
			GO:0016787-IEA: hydrolase activity-IEA
			GO:0005886-IEA: plasma membrane-IEA
		VviPI-PLC5	GO:0003824-IEA: catalytic activity-IEA	GO:0016042-IEA: lipid catabolic process-IEA	GO:0003824-IEA: catalytic activity-IEA	GO:0016020-IEA: membrane-IEA
			GO:0016020-IEA: membrane-IEA	GO:0006629-IEA: lipid metabolic process-IEA	GO:0008081-IEA: phosphoric diester hydrolase activity-IEA	GO:0005886-IEA: plasma membrane-IEA
			GO:0016042-IEA: lipid catabolic process-IEA	GO:0048015-IBA: phosphatidylinositol-mediated signaling-IBA	GO:0016787-IEA: hydrolase activity-IEA
			GO:0006629-IEA: lipid metabolic process-IEA	GO:0035556-IEA: intracellular signal transduction-IEA	GO:0004435-IBA: phosphatidylinositol phospholipase C activity-IBA
			GO:0048015-IBA: phosphatidylinositol-mediated signaling-IBA	GO:0042823-IEA: pyridoxal phosphate biosynthetic process-IEA	GO:0004435-IEA: phosphatidylinositol phospholipase C activity-IEA
			GO:0035556-IEA: intracellular signal transduction-IEA	GO:0007165-IEA: signal transduction-IEA
			GO:0008081-IEA: phosphoric diester hydrolase activity-IEA	GO:0042819-IEA: vitamin B6 biosynthetic process-IEA
			GO:0016787-IEA: hydrolase activity-IEA
			GO:0042823-IEA: pyridoxal phosphate biosynthetic process-IEA
			GO:0007165-IEA: signal transduction-IEA
			GO:0042819-IEA: vitamin B6 biosynthetic process-IEA
			GO:0004435-IBA: phosphatidylinositol phospholipase C activity-IBA
			GO:0004435-IEA: phosphatidylinositol phospholipase C activity-IEA
			GO:0005886-IEA: plasma membrane-IEA
		VviPI-PLC6	GO:0003824-IEA: catalytic activity-IEA	GO:0016042-IEA: lipid catabolic process-IEA	GO:0003824-IEA: catalytic activity-IEA	GO:0016020-IEA: membrane-IEA
			GO:0016042-IEA: lipid catabolic process-IEA	GO:0006629-IEA: lipid metabolic process-IEA	GO:0008081-IEA: phosphoric diester hydrolase activity-IEA	GO:0005886-IEA: plasma membrane-IEA
			GO:0006629-IEA: lipid metabolic process-IEA	GO:0048015-IBA: phosphatidylinositol-mediated signaling-IBA	GO:0016787-IEA: hydrolase activity-IEA
			GO:0016020-IEA: membrane-IEA	GO:0035556-IEA: intracellular signal transduction-IEA	GO:0004435-IBA: phosphatidylinositol phospholipase C activity-IBA
			GO:0048015-IBA: phosphatidylinositol-mediated signaling-IBA	GO:0042823-IEA: pyridoxal phosphate biosynthetic process-IEA	GO:0004435-IEA: phosphatidylinositol phospholipase C activity-IEA
			GO:0035556-IEA: intracellular signal transduction-IEA	GO:0007165-IEA: signal transduction-IEA
			GO:0008081-IEA: phosphoric diester hydrolase activity-IEA	GO:0042819-IEA: vitamin B6 biosynthetic process-IEA
			GO:0016787-IEA: hydrolase activity-IEA
			GO:0042823-IEA: pyridoxal phosphate biosynthetic process-IEA
			GO:0007165-IEA: signal transduction-IEA
			GO:0042819-IEA: vitamin B6 biosynthetic process-IEA
			GO:0004435-IBA: phosphatidylinositol phospholipase C activity-IBA
			GO:0004435-IEA: phosphatidylinositol phospholipase C activity-IEA
			GO:0005886-IEA: plasma membrane-IEA
		VviPI-PLC7	GO:0007165-IEA: signal transduction-IEA	GO:0007165-IEA: signal transduction-IEA	GO:0008081-IEA: phosphoric diester hydrolase activity-IEA	GO:0016020-IEA: membrane-IEA
			GO:0016042-IEA: lipid catabolic process-IEA	GO:0016042-IEA: lipid catabolic process-IEA	GO:0004435-IBA: phosphatidylinositol phospholipase C activity-IBA	GO:0005886-IEA: plasma membrane-IEA
			GO:0006629-IEA: lipid metabolic process-IEA	GO:0006629-IEA: lipid metabolic process-IEA	GO:0004435-IEA: phosphatidylinositol phospholipase C activity-IEA
			GO:0048015-IBA: phosphatidylinositol-mediated signaling-IBA	GO:0048015-IBA: phosphatidylinositol-mediated signaling-IBA	GO:0016787-IEA: hydrolase activity-IEA
			GO:0016020-IEA: membrane-IEA	GO:0035556-IEA: intracellular signal transduction-IEA
			GO:0035556-IEA: intracellular signal transduction-IEA
			GO:0008081-IEA: phosphoric diester hydrolase activity-IEA
			GO:0004435-IBA: phosphatidylinositol phospholipase C activity-IBA
			GO:0004435-IEA: phosphatidylinositol phospholipase C activity-IEA
			GO:0016787-IEA: hydrolase activity-IEA
			GO:0005886-IEA: plasma membrane-IEA
	NPC	VviNPC1	GO:0048364-IEA: root development-IEA	GO:0048364-IEA: root development-IEA	GO:0008519-IEA: ammonium transmembrane transporter activity-IEA	GO:0009507-IEA: chloroplast-IEA
			GO:0008519-IEA: ammonium transmembrane transporter activity-IEA	GO:0051014-IEA: actin filament severing-IEA	GO:0051015-IEA: actin filament binding-IEA	GO:0016020-IEA: membrane-IEA
			GO:0051014-IEA: actin filament severing-IEA	GO:0030835-IEA: negative regulation of actin filament depolymerization-IEA	GO:0003779-IEA: actin binding-IEA	GO:0016021-IEA: integral component of membrane-IEA
			GO:0051015-IEA: actin filament binding-IEA	GO:0072488-IEA: ammonium transmembrane transport-IEA	GO:0003824-IEA: catalytic activity-IEA	GO:0005794-IEA: Golgi apparatus-IEA
			GO:0030835-IEA: negative regulation of actin filament depolymerization-IEA	GO:0051693-IEA: actin filament capping-IEA	GO:0004629-IEA: phospholipase C activity-IEA
			GO:0009507-IEA: chloroplast-IEA	GO:0015629-IEA: actin cytoskeleton-IEA	GO:0016787-IEA: hydrolase activity-IEA
			GO:0003779-IEA: actin binding-IEA	GO:0009395-IBA: phospholipid catabolic process-IBA	GO:0016788-IEA: hydrolase activity, acting on ester bonds-IEA
			GO:0003824-IEA: catalytic activity-IEA	GO:0009395-IEA: phospholipid catabolic process-IEA
			GO:0072488-IEA: ammonium transmembrane transport-IEA	GO:0015696-IEA: ammonium transport-IEA
			GO:0016020-IEA: membrane-IEA	GO:0007010-IEA: cytoskeleton organization-IEA
			GO:0051693-IEA: actin filament capping-IEA	GO:0048229-IEA: gametophyte development-IEA
			GO:0004629-IEA: phospholipase C activity-IEA	GO:0042742-IEA: defense response to bacterium-IEA
			GO:0016021-IEA: integral component of membrane-IEA
			GO:0015629-IEA: actin cytoskeleton-IEA
			GO:0016787-IEA: hydrolase activity-IEA
			GO:0016788-IEA: hydrolase activity, acting on ester bonds-IEA
			GO:0009395-IBA: phospholipid catabolic process-IBA
			GO:0009395-IEA: phospholipid catabolic process-IEA
			GO:0015696-IEA: ammonium transport-IEA
			GO:0007010-IEA: cytoskeleton organization-IEA
			GO:0048229-IEA: gametophyte development-IEA
			GO:0005794-IEA: Golgi apparatus-IEA
			GO:0042742-IEA: defense response to bacterium-IEA
		VviNPC2	GO:0009395-IBA: phospholipid catabolic process-IBA	GO:0009395-IBA: phospholipid catabolic process-IBA	GO:0003824-IEA: catalytic activity-IEA	GO:0009507-IEA: chloroplast-IEA
			GO:0009395-IEA: phospholipid catabolic process-IEA	GO:0009395-IEA: phospholipid catabolic process-IEA	GO:0004629-IEA: phospholipase C activity-IEA	GO:0005794-IEA: Golgi apparatus-IEA
			GO:0048364-IEA: root development-IEA	GO:0048364-IEA: root development-IEA	GO:0016787-IEA: hydrolase activity-IEA
			GO:0009507-IEA: chloroplast-IEA	GO:0048229-IEA: gametophyte development-IEA	GO:0016788-IEA: hydrolase activity, acting on ester bonds-IEA
			GO:0003824-IEA: catalytic activity-IEA	GO:0042742-IEA: defense response to bacterium-IEA
			GO:0004629-IEA: phospholipase C activity-IEA
			GO:0048229-IEA: gametophyte development-IEA
			GO:0005794-IEA: Golgi apparatus-IEA
			GO:0042742-IEA: defense response to bacterium-IEA
			GO:0016787-IEA: hydrolase activity-IEA
			GO:0016788-IEA: hydrolase activity, acting on ester bonds-IEA
		VviNPC3.1	GO:0048046-IEA: apoplast-IEA	GO:0009395-IBA: phospholipid catabolic process-IBA	GO:0003824-IEA: catalytic activity-IEA	GO:0048046-IEA: apoplast-IEA
			GO:0003824-IEA: catalytic activity-IEA	GO:0006073-IEA: cellular glucan metabolic process-IEA	GO:0004629-IEA: phospholipase C activity-IEA	GO:0005618-IEA: cell wall-IEA
			GO:0005618-IEA: cell wall-IEA	GO:0009698-IEA: phenylpropanoid metabolic process-IEA	GO:0016762-IEA: xyloglucan:xyloglucosyl transferase activity-IEA	GO:0005576-IEA: extracellular region-IEA
			GO:0004629-IEA: phospholipase C activity-IEA	GO:0005975-IEA: carbohydrate metabolic process-IEA	GO:0016740-IEA: transferase activity-IEA
			GO:0016762-IEA: xyloglucan:xyloglucosyl transferase activity-IEA		GO:0016787-IEA: hydrolase activity-IEA
			GO:0016740-IEA: transferase activity-IEA		GO:0016788-IEA: hydrolase activity, acting on ester bonds-IEA
			GO:0016787-IEA: hydrolase activity-IEA		GO:0016207-IEA: 4-coumarate-CoA ligase activity-IEA
			GO:0016788-IEA: hydrolase activity, acting on ester bonds-IEA		GO:0034480-IEA: phosphatidylcholine phospholipase C activity-IEA
			GO:0009395-IBA: phospholipid catabolic process-IBA		GO:0004553-IEA: hydrolase activity, hydrolyzing O-glycosyl compounds-IEA
			GO:0016207-IEA: 4-coumarate-CoA ligase activity-IEA
			GO:0006073-IEA: cellular glucan metabolic process-IEA
			GO:0034480-IEA: phosphatidylcholine phospholipase C activity-IEA
			GO:0009698-IEA: phenylpropanoid metabolic process-IEA
			GO:0005576-IEA: extracellular region-IEA
			GO:0004553-IEA: hydrolase activity, hydrolyzing O-glycosyl compounds-IEA
			GO:0005975-IEA: carbohydrate metabolic process-IEA
		VviNPC3.2	GO:0048046-IEA: apoplast-IEA	GO:0009395-IBA: phospholipid catabolic process-IBA	GO:0003824-IEA: catalytic activity-IEA	GO:0048046-IEA: apoplast-IEA
			GO:0003824-IEA: catalytic activity-IEA	GO:0006073-IEA: cellular glucan metabolic process-IEA	GO:0004629-IEA: phospholipase C activity-IEA	GO:0005618-IEA: cell wall-IEA
			GO:0005618-IEA: cell wall-IEA	GO:0009698-IEA: phenylpropanoid metabolic process-IEA	GO:0016762-IEA: xyloglucan:xyloglucosyl transferase activity-IEA	GO:0005576-IEA: extracellular region-IEA
			GO:0004629-IEA: phospholipase C activity-IEA	GO:0005975-IEA: carbohydrate metabolic process-IEA	GO:0016740-IEA: transferase activity-IEA
			GO:0016762-IEA: xyloglucan:xyloglucosyl transferase activity-IEA		GO:0016787-IEA: hydrolase activity-IEA
			GO:0016740-IEA: transferase activity-IEA		GO:0016788-IEA: hydrolase activity, acting on ester bonds-IEA
			GO:0016787-IEA: hydrolase activity-IEA		GO:0016207-IEA: 4-coumarate-CoA ligase activity-IEA
			GO:0016788-IEA: hydrolase activity, acting on ester bonds-IEA		GO:0034480-IEA: phosphatidylcholine phospholipase C activity-IEA
			GO:0009395-IBA: phospholipid catabolic process-IBA		GO:0004553-IEA: hydrolase activity, hydrolyzing O-glycosyl compounds-IEA
			GO:0016207-IEA: 4-coumarate-CoA ligase activity-IEA
			GO:0006073-IEA: cellular glucan metabolic process-IEA
			GO:0034480-IEA: phosphatidylcholine phospholipase C activity-IEA
			GO:0009698-IEA: phenylpropanoid metabolic process-IEA
			GO:0005576-IEA: extracellular region-IEA
			GO:0004553-IEA: hydrolase activity, hydrolyzing O-glycosyl compounds-IEA
			GO:0005975-IEA: carbohydrate metabolic process-IEA
		VviNPC4	GO:0009395-IBA: phospholipid catabolic process-IBA	GO:0009395-IBA: phospholipid catabolic process-IBA	GO:0034480-IEA: phosphatidylcholine phospholipase C activity-IEA	GO:0009507-IEA: chloroplast-IEA
			GO:0009395-IEA: phospholipid catabolic process-IEA	GO:0009395-IEA: phospholipid catabolic process-IEA	GO:0003824-IEA: catalytic activity-IEA
			GO:0048364-IEA: root development-IEA	GO:0048364-IEA: root development-IEA	GO:0004629-IEA: phospholipase C activity-IEA
			GO:0009507-IEA: chloroplast-IEA	GO:0048229-IEA: gametophyte development-IEA	GO:0016787-IEA: hydrolase activity-IEA
			GO:0034480-IEA: phosphatidylcholine phospholipase C activity-IEA		GO:0016788-IEA: hydrolase activity, acting on ester bonds-IEA
			GO:0003824-IEA: catalytic activity-IEA
			GO:0004629-IEA: phospholipase C activity-IEA
			GO:0048229-IEA: gametophyte development-IEA
			GO:0016787-IEA: hydrolase activity-IEA
			GO:0016788-IEA: hydrolase activity, acting on ester bonds-IEA

## Sheet: PLD
	Table S6.2. Biological process and function of the Vitis vinifera phospholipases D' proteins
	Group	Proposed nomenclature	Top Gene Ontology predictions	Biological process	Putative Function	Cellular component
	C2-PLD	VviPLDα1	GO:0046470-IEA phosphatidylcholine metabolic process-IEA	GO:0046470-IEA phosphatidylcholine metabolic process-IEA	GO:0003824-IEA catalytic activity-IEA	GO:0016020-IEA membrane-IEA
			GO:0003824-IEA catalytic activity-IEA	GO:0016042-IEA lipid catabolic process-IEA	GO:0005509-IEA calcium ion binding-IEA
			GO:0016020-IEA membrane-IEA	GO:0016042-IEA lipid catabolic process-IEA	GO:0004630-IEA phospholipase D activity-IEA
			GO:0016042-IEA lipid catabolic process-IEA		GO:0016787-IEA hydrolase activity-IEA
			GO:0005509-IEA calcium ion binding-IEA		GO:0070290-IEA N-acylphosphatidylethanolamine-specific phospholipase D activity-IEA
			GO:0004630-IEA phospholipase D activity-IEA
			GO:0016787-IEA hydrolase activity-IEA
			GO:0070290-IEA N-acylphosphatidylethanolamine-specific phospholipase D activity-IEA
		VviPLDα2	GO:0009395-IBA phospholipid catabolic process-IBA	GO:0009395-IBA phospholipid catabolic process-IBA	GO:0003824-IEA catalytic activity-IEA	GO:0016020-IEA membrane-IEA
			GO:0046470-IEA phosphatidylcholine metabolic process-IEA	GO:0046470-IEA phosphatidylcholine metabolic process-IEA	GO:0005509-IEA calcium ion binding-IEA	GO:0005886-IBA plasma membrane-IBA
			GO:0003824-IEA catalytic activity-IEA	GO:0016042-IEA lipid catabolic process-IEA	GO:0004630-IBA phospholipase D activity-IBA
			GO:0016020-IEA membrane-IEA		GO:0004630-IEA phospholipase D activity-IEA
			GO:0016042-IEA lipid catabolic process-IEA		GO:0016787-IEA hydrolase activity-IEA
			GO:0005509-IEA calcium ion binding-IEA		GO:0070290-IEA N-acylphosphatidylethanolamine-specific phospholipase D activity-IEA
			GO:0004630-IBA phospholipase D activity-IBA
			GO:0004630-IEA phospholipase D activity-IEA
			GO:0016787-IEA hydrolase activity-IEA
			GO:0070290-IEA N-acylphosphatidylethanolamine-specific phospholipase D activity-IEA
			GO:0005886-IBA plasma membrane-IBA
		VviPLDα3.1	GO:0046470-IEA phosphatidylcholine metabolic process-IEA	GO:0046470-IEA phosphatidylcholine metabolic process-IEA	GO:0003824-IEA catalytic activity-IEA	GO:0016020-IEA membrane-IEA
			GO:0003824-IEA catalytic activity-IEA	GO:0046466-IEA membrane lipid catabolic process-IEA	GO:0005509-IEA calcium ion binding-IEA	GO:0005886-IBA plasma membrane-IBA
			GO:0046466-IEA membrane lipid catabolic process-IEA	GO:0016042-IEA lipid catabolic process-IEA	GO:0016787-IEA hydrolase activity-IEA
			GO:0016042-IEA lipid catabolic process-IEA	GO:0009395-IBA phospholipid catabolic process-IBA	GO:0004630-IBA phospholipase D activity-IBA
			GO:0016020-IEA membrane-IEA	GO:0009651-IEA response to salt stress-IEA	GO:0004630-IEA phospholipase D activity-IEA
			GO:0005509-IEA calcium ion binding-IEA	GO:0009414-IEA response to water deprivation-IEA	GO:0070290-IEA N-acylphosphatidylethanolamine-specific phospholipase D activity-IEA
			GO:0016787-IEA hydrolase activity-IEA	GO:0009737-IEA response to abscisic acid-IEA
			GO:0009395-IBA phospholipid catabolic process-IBA
			GO:0009651-IEA response to salt stress-IEA
			GO:0009414-IEA response to water deprivation-IEA
			GO:0009737-IEA response to abscisic acid-IEA
			GO:0004630-IBA phospholipase D activity-IBA
			GO:0004630-IEA phospholipase D activity-IEA
			GO:0005886-IBA plasma membrane-IBA
			GO:0070290-IEA N-acylphosphatidylethanolamine-specific phospholipase D activity-IEA
		VviPLDα3.2	GO:0046470-IEA phosphatidylcholine metabolic process-IEA	GO:0046470-IEA phosphatidylcholine metabolic process-IEA	GO:0003824-IEA catalytic activity-IEA	GO:0016020-IEA membrane-IEA
			GO:0003824-IEA catalytic activity-IEA	GO:0046466-IEA membrane lipid catabolic process-IEA	GO:0005509-IEA calcium ion binding-IEA	GO:0005886-IBA plasma membrane-IBA
			GO:0046466-IEA membrane lipid catabolic process-IEA	GO:0016042-IEA lipid catabolic process-IEA	GO:0016787-IEA hydrolase activity-IEA
			GO:0016042-IEA lipid catabolic process-IEA	GO:0009395-IBA phospholipid catabolic process-IBA	GO:0004630-IBA phospholipase D activity-IBA
			GO:0016020-IEA membrane-IEA	GO:0009651-IEA response to salt stress-IEA	GO:0004630-IEA phospholipase D activity-IEA
			GO:0005509-IEA calcium ion binding-IEA	GO:0009414-IEA response to water deprivation-IEA	GO:0070290-IEA N-acylphosphatidylethanolamine-specific phospholipase D activity-IEA
			GO:0016787-IEA hydrolase activity-IEA	GO:0009737-IEA response to abscisic acid-IEA
			GO:0009395-IBA phospholipid catabolic process-IBA
			GO:0009651-IEA response to salt stress-IEA
			GO:0009414-IEA response to water deprivation-IEA
			GO:0009737-IEA response to abscisic acid-IEA
			GO:0004630-IBA phospholipase D activity-IBA
			GO:0004630-IEA phospholipase D activity-IEA
			GO:0005886-IBA plasma membrane-IBA
			GO:0070290-IEA N-acylphosphatidylethanolamine-specific phospholipase D activity-IEA
		VviPLDα4	GO:0009395-IBA phospholipid catabolic process-IBA	GO:0009395-IBA phospholipid catabolic process-IBA	GO:0003824-IEA catalytic activity-IEA	GO:0016020-IEA membrane-IEA
			GO:0046470-IEA phosphatidylcholine metabolic process-IEA	GO:0046470-IEA phosphatidylcholine metabolic process-IEA	GO:0005509-IEA calcium ion binding-IEA	GO:0005886-IBA plasma membrane-IBA
			GO:0003824-IEA catalytic activity-IEA	GO:0016042-IEA lipid catabolic process-IEA	GO:0004630-IBA phospholipase D activity-IBA
			GO:0016042-IEA lipid catabolic process-IEA		GO:0004630-IEA phospholipase D activity-IEA
			GO:0016020-IEA membrane-IEA		GO:0016787-IEA hydrolase activity-IEA
			GO:0005509-IEA calcium ion binding-IEA		GO:0070290-IEA N-acylphosphatidylethanolamine-specific phospholipase D activity-IEA
			GO:0004630-IBA phospholipase D activity-IBA
			GO:0004630-IEA phospholipase D activity-IEA
			GO:0016787-IEA hydrolase activity-IEA
			GO:0070290-IEA N-acylphosphatidylethanolamine-specific phospholipase D activity-IEA
			GO:0005886-IBA plasma membrane-IBA
		VviPLDβ	GO:0009395-IBA phospholipid catabolic process-IBA	GO:0009395-IBA phospholipid catabolic process-IBA	GO:0003824-IEA catalytic activity-IEA	GO:0005886-IBA plasma membrane-IBA
			GO:0003824-IEA catalytic activity-IEA	GO:0016042-IEA lipid catabolic process-IEA	GO:0004630-IBA phospholipase D activity-IBA
			GO:0016042-IEA lipid catabolic process-IEA		GO:0004630-IEA phospholipase D activity-IEA
			GO:0004630-IBA phospholipase D activity-IBA		GO:0016787-IEA hydrolase activity-IEA
			GO:0004630-IEA phospholipase D activity-IEA		GO:0070290-IEA N-acylphosphatidylethanolamine-specific phospholipase D activity-IEA
			GO:0016787-IEA hydrolase activity-IEA
			GO:0070290-IEA N-acylphosphatidylethanolamine-specific phospholipase D activity-IEA
			GO:0005886-IBA plasma membrane-IBA
		VviPLDγ	GO:0009395-IBA phospholipid catabolic process-IBA	GO:0009395-IBA phospholipid catabolic process-IBA	GO:0003824-IEA catalytic activity-IEA	GO:0016020-IEA membrane-IEA
			GO:0046470-IEA phosphatidylcholine metabolic process-IEA	GO:0046470-IEA phosphatidylcholine metabolic process-IEA	GO:0005509-IEA calcium ion binding-IEA	GO:0005886-IBA plasma membrane-IBA
			GO:0003824-IEA catalytic activity-IEA	GO:0016042-IEA lipid catabolic process-IEA	GO:0004630-IBA phospholipase D activity-IBA
			GO:0016020-IEA membrane-IEA		GO:0004630-IEA phospholipase D activity-IEA
			GO:0016042-IEA lipid catabolic process-IEA		GO:0016787-IEA hydrolase activity-IEA
			GO:0005509-IEA calcium ion binding-IEA		GO:0070290-IEA N-acylphosphatidylethanolamine-specific phospholipase D activity-IEA
			GO:0004630-IBA phospholipase D activity-IBA
			GO:0004630-IEA phospholipase D activity-IEA
			GO:0016787-IEA hydrolase activity-IEA
			GO:0005886-IBA plasma membrane-IBA
			GO:0070290-IEA N-acylphosphatidylethanolamine-specific phospholipase D activity-IEA
		VviPLDδ1.1	GO:0046470: phosphatidylcholine metabolic process	GO:0046470: phosphatidylcholine metabolic process	GO:0003824: catalytic activity	GO:0016020: membrane
			GO:0003824: catalytic activity		GO:0004630: phospholipase D activity
			GO:0004630: phospholipase D activity		GO:0005509: calcium ion binding
			GO:0005509: calcium ion binding
			GO:0016020: membrane
		VviPLDδ1.2	GO:0046473-IEA phosphatidic acid metabolic process-IEA	GO:0046473-IEA phosphatidic acid metabolic process-IEA	GO:0003824-IEA catalytic activity-IEA	GO:0016020-IEA membrane-IEA
			GO:0046470-IEA phosphatidylcholine metabolic process-IEA	GO:0046470-IEA phosphatidylcholine metabolic process-IEA	GO:0005509-IEA calcium ion binding-IEA	GO:0005773-IEA vacuole-IEA
			GO:0009409-IEA response to cold-IEA	GO:0009409-IEA response to cold-IEA	GO:0016787-IEA hydrolase activity-IEA	GO:0090395-IEA plant cell papilla-IEA
			GO:0003824-IEA catalytic activity-IEA	GO:0016042-IEA lipid catabolic process-IEA	GO:0004630-IBA phospholipase D activity-IBA	GO:0009506-IEA plasmodesma-IEA
			GO:0016020-IEA membrane-IEA	GO:0012501-IEA programmed cell death-IEA	GO:0004630-IEA phospholipase D activity-IEA	GO:0005886-IBA plasma membrane-IBA
			GO:0016042-IEA lipid catabolic process-IEA	GO:0009395-IBA phospholipid catabolic process-IBA	GO:0070290-IEA N-acylphosphatidylethanolamine-specific phospholipase D activity-IEA	GO:0005886-IEA plasma membrane-IEA
			GO:0005509-IEA calcium ion binding-IEA	GO:0090333-IEA regulation of stomatal closure-IEA
			GO:0012501-IEA programmed cell death-IEA	GO:0009789-IEA positive regulation of abscisic acid-activated signaling pathway-IEA
			GO:0016787-IEA hydrolase activity-IEA
			GO:0009395-IBA phospholipid catabolic process-IBA
			GO:0090333-IEA regulation of stomatal closure-IEA
			GO:0005773-IEA vacuole-IEA
			GO:0090395-IEA plant cell papilla-IEA
			GO:0009506-IEA plasmodesma-IEA
			GO:0004630-IBA phospholipase D activity-IBA
			GO:0004630-IEA phospholipase D activity-IEA
			GO:0005886-IBA plasma membrane-IBA
			GO:0005886-IEA plasma membrane-IEA
			GO:0070290-IEA N-acylphosphatidylethanolamine-specific phospholipase D activity-IEA
			GO:0009789-IEA positive regulation of abscisic acid-activated signaling pathway-IEA
		VviPLDδ1.3	GO:0046473-IEA phosphatidic acid metabolic process-IEA	GO:0046473-IEA phosphatidic acid metabolic process-IEA	GO:0003824-IEA catalytic activity-IEA	GO:0016020-IEA membrane-IEA
			GO:0046470-IEA phosphatidylcholine metabolic process-IEA	GO:0046470-IEA phosphatidylcholine metabolic process-IEA	GO:0005509-IEA calcium ion binding-IEA	GO:0005773-IEA vacuole-IEA
			GO:0009409-IEA response to cold-IEA	GO:0009409-IEA response to cold-IEA	GO:0016787-IEA hydrolase activity-IEA	GO:0090395-IEA plant cell papilla-IEA
			GO:0003824-IEA catalytic activity-IEA	GO:0016042-IEA lipid catabolic process-IEA	GO:0004630-IBA phospholipase D activity-IBA	GO:0009506-IEA plasmodesma-IEA
			GO:0016020-IEA membrane-IEA	GO:0012501-IEA programmed cell death-IEA	GO:0004630-IEA phospholipase D activity-IEA	GO:0005886-IBA plasma membrane-IBA
			GO:0016042-IEA lipid catabolic process-IEA	GO:0009395-IBA phospholipid catabolic process-IBA	GO:0070290-IEA N-acylphosphatidylethanolamine-specific phospholipase D activity-IEA	GO:0005886-IEA plasma membrane-IEA
			GO:0005509-IEA calcium ion binding-IEA	GO:0090333-IEA regulation of stomatal closure-IEA
			GO:0012501-IEA programmed cell death-IEA	GO:0009789-IEA positive regulation of abscisic acid-activated signaling pathway-IEA
			GO:0016787-IEA hydrolase activity-IEA
			GO:0009395-IBA phospholipid catabolic process-IBA
			GO:0090333-IEA regulation of stomatal closure-IEA
			GO:0005773-IEA vacuole-IEA
			GO:0090395-IEA plant cell papilla-IEA
			GO:0009506-IEA plasmodesma-IEA
			GO:0004630-IBA phospholipase D activity-IBA
			GO:0004630-IEA phospholipase D activity-IEA
			GO:0005886-IBA plasma membrane-IBA
			GO:0005886-IEA plasma membrane-IEA
			GO:0070290-IEA N-acylphosphatidylethanolamine-specific phospholipase D activity-IEA
			GO:0009789-IEA positive regulation of abscisic acid-activated signaling pathway-IEA
		VviPLDδ1.4	GO:0046470: phosphatidylcholine metabolic process	GO:0046470: phosphatidylcholine metabolic process	GO:0003824: catalytic activity	GO:0016020: membrane
			GO:0003824: catalytic activity		GO:0004630: phospholipase D activity
			GO:0004630: phospholipase D activity		GO:0005509: calcium ion binding
			GO:0005509: calcium ion binding
			GO:0016020: membrane
		VviPLDδ2	GO:0009395-IBA phospholipid catabolic process-IBA	GO:0009395-IBA phospholipid catabolic process-IBA	GO:0003824-IEA catalytic activity-IEA	GO:0016020-IEA membrane-IEA
			GO:0046470-IEA phosphatidylcholine metabolic process-IEA	GO:0046470-IEA phosphatidylcholine metabolic process-IEA	GO:0005509-IEA calcium ion binding-IEA	GO:0005886-IBA plasma membrane-IBA
			GO:0003824-IEA catalytic activity-IEA	GO:0016042-IEA lipid catabolic process-IEA	GO:0004630-IBA phospholipase D activity-IBA
			GO:0016020-IEA membrane-IEA		GO:0004630-IEA phospholipase D activity-IEA
			GO:0016042-IEA lipid catabolic process-IEA		GO:0016787-IEA hydrolase activity-IEA
			GO:0005509-IEA calcium ion binding-IEA		GO:0070290-IEA N-acylphosphatidylethanolamine-specific phospholipase D activity-IEA
			GO:0004630-IBA phospholipase D activity-IBA
			GO:0004630-IEA phospholipase D activity-IEA
			GO:0016787-IEA hydrolase activity-IEA
			GO:0070290-IEA N-acylphosphatidylethanolamine-specific phospholipase D activity-IEA
			GO:0005886-IBA plasma membrane-IBA
		VviPLDδ3	GO:0009395-IBA phospholipid catabolic process-IBA	GO:0009395-IBA phospholipid catabolic process-IBA	GO:0003824-IEA catalytic activity-IEA	GO:0016020-IEA membrane-IEA
			GO:0046470-IEA phosphatidylcholine metabolic process-IEA	GO:0046470-IEA phosphatidylcholine metabolic process-IEA	GO:0005509-IEA calcium ion binding-IEA	GO:0005886-IBA plasma membrane-IBA
			GO:0003824-IEA catalytic activity-IEA	GO:0016042-IEA lipid catabolic process-IEA	GO:0004630-IBA phospholipase D activity-IBA
			GO:0016020-IEA membrane-IEA		GO:0004630-IEA phospholipase D activity-IEA
			GO:0016042-IEA lipid catabolic process-IEA		GO:0016787-IEA hydrolase activity-IEA
			GO:0005509-IEA calcium ion binding-IEA		GO:0070290-IEA N-acylphosphatidylethanolamine-specific phospholipase D activity-IEA
			GO:0004630-IBA phospholipase D activity-IBA
			GO:0004630-IEA phospholipase D activity-IEA
			GO:0016787-IEA hydrolase activity-IEA
			GO:0070290-IEA N-acylphosphatidylethanolamine-specific phospholipase D activity-IEA
			GO:0005886-IBA plasma membrane-IBA
	PXPH-PLD	VviPLDζ	GO:0009395-IBA phospholipid catabolic process-IBA	GO:0009395-IBA phospholipid catabolic process-IBA	GO:0003824-IEA catalytic activity-IEA	GO:0005886-IBA plasma membrane-IBA
			GO:0048017-IEA inositol lipid-mediated signaling-IEA	GO:0048017-IEA inositol lipid-mediated signaling-IEA	GO:0004630-IBA phospholipase D activity-IBA
			GO:0003824-IEA catalytic activity-IEA	GO:0016042-IEA lipid catabolic process-IEA	GO:0004630-IEA phospholipase D activity-IEA
			GO:0016042-IEA lipid catabolic process-IEA	GO:0006654-IEA phosphatidic acid biosynthetic process-IEA	GO:0016787-IEA hydrolase activity-IEA
			GO:0004630-IBA phospholipase D activity-IBA		GO:0070290-IEA N-acylphosphatidylethanolamine-specific phospholipase D activity-IEA
			GO:0004630-IEA phospholipase D activity-IEA
			GO:0006654-IEA phosphatidic acid biosynthetic process-IEA
			GO:0016787-IEA hydrolase activity-IEA
			GO:0070290-IEA N-acylphosphatidylethanolamine-specific phospholipase D activity-IEA
			GO:0005886-IBA plasma membrane-IBA
	SP-PLD	VviPLDϕ	GO:0003824-IEA catalytic activity-IEA		GO:0003824-IEA catalytic activity-IEA	GO:0005739-IEA mitochondrion-IEA
			GO:0003860-IEA 3-hydroxyisobutyryl-CoA hydrolase activity-IEA		GO:0003860-IEA 3-hydroxyisobutyryl-CoA hydrolase activity-IEA
